# Supplementary material for: In Vitro Analysis of the Effect of SARS-CoV-2 Non-VOC and four Variants of Concern on MHC-Class-I Expression on Calu-3 and Caco-2 Cells
Source: Genes (Basel). 2023 Jun 26;14(7):1348. doi: 10.3390/genes14071348 (PMC10378856; doi:10.3390/genes14071348)
Supplement: Supplementary file 1 [file genes-14-01348-s001.zip]

Archive with 1 entries (1 files):
- genes-2338622-supplementary.pdf
